# Supplementary material for: Citicoline Modifies the Expression of Specific miRNAs Related to Cardioprotection in Patients with ST-Segment Elevation Myocardial Infarction Subjected to Coronary Angioplasty
Source: Pharmaceuticals (Basel). 2022 Jul 27;15(8):925. doi: 10.3390/ph15080925 (PMC9413952; doi:10.3390/ph15080925)
Supplement: Supplementary file 1 [file pharmaceuticals-15-00925-s001.zip › Table S1.xlsx]

## Sheet: Hoja1
															Table S1. RAW DATA figure 4.
miR-92 (miR-16)			miR-92 normalized			miR-92 cq			miR-155-5p (miR-16)			miR-155-5p normalized			miR-155-5p cq			miR-21-5p (miR-16)			miR-21-5p normalized			miR-21 cq			miR233-3p (miR-16)			miR233-3p normalized			miR223-3p Ct
AMI	Rep+Placebo	Rep+Citicoline	AMI	Rep+Placebo	Rep+Citicoline	AMI	Rep+Placebo	Rep+Citicoline	AMI	Rep+Placebo	Rep+Citicoline	AMI	Rep+Placebo	Rep+Citicoline	AMI	Rep+Placebo	Rep+Citicoline	AMI	Rep+Placebo	Rep+Citicoline	AMI	Rep+Placebo	Rep+Citicoline	28.5506	25.9287	35.7021	2.70432	4.63433	0.397093	2.52005	5.53873	0.269261	AMI	Rep+Placebo	Rep+Citicoline
1.11474	5.103	0.649897	1.03878	6.09887058*	0.440682	28.8158	25.9032	30.5116	0.343348	0.115065	0.00632492	0.319953	0.137521	0.0042888	30.5148	31.374	37.1946	1.33977	5.01362	0.0177972	1.24848	5.99204415*	0.0120679	25.6343	30.219	34.6098	6.09957	6.60365	0.78191	7.16405642*	4.943	0.519902	27.5373	26.0422	31.2223
4.5041	0.477806	0.931456	5.29014575*	0.357649	0.619336	26.1336	30.6702	30.0489	0.205047	0.414566	0.0363071	0.240832	0.310313	0.024141	30.5908	30.875	34.7301	6.36648862*	0.65322	0.0394637	7.47755414*	0.488951	0.0262399	34.2069	28.0722	36.5141	0.922959	1.82222	0.737378	0.783637	2.1248	0.359666	25.6961	26.8814	30.3014
0.906148	1.12186	0.606796	0.769364	1.30814	0.295972	29.3833	28.1598	31.5611	0.0643489	0.175948	0.342975	0.0546353	0.205165	0.167291	33.199	30.8324	32.3842	0.0319987	1.19206	0.0195909	0.0271685	1.39001	0.00955571	29.0775	27.5558	35.991	1.51103	4.51758	0.156273	1.47224	4.9961	0.132666	29.3568	27.46	31.2799
1.10916	2.88206	0.844121	1.08068	3.18733	0.716608	28.6945	26.9513	29.4859	0.28511	0.132341	0.264495	0.27779	0.146359	0.22454	30.6544	31.3961	31.1602	0.850576	1.89553	0.00929388	0.828738	2.09631	0.00788994	27.5492	30.1929	32.9217	1.93592	1.43647	0.260773	2.07951	1.2249	0.208777	28.2484	26.3029	31.9193
1.50525	1.31667	0.471562	1.61689	1.12275	0.377536	27.9725	28.8318	30.4951	0.226488	0.344097	0.0577167	0.243286	0.293417	0.0462083	30.705	30.7678	33.5255	2.01851	0.51256	0.0877114	2.16822	0.437069	0.0702222	27.699	28.0974	30.1985	0.503911	0.708281	0.00099221	0.596359	0.837364	0.00075683	27.6095	28.7061	31.3497
2.01893	2.94005	0.945929	2.38933	3.47587	0.721534	27.2693	26.73	29.6305	0.269166	0.137585	0.644826	0.318547	0.16266	0.491859	30.1763	31.1475	30.1833	1.49891	1.13959	0.638047	1.77391	1.34728	0.486689	28.7324	36.3214	32.288	2.88691	0.0532713	3.76857	2.20686	0.0273656	2.56635	29.2717	28.7835	39.5273
1.78943	0.146242	0.609686	1.3679	0.0751252	0.415188	28.7045	33.4645	30.5914	0.172629	0.00647148	0.156629	0.131964	0.00332442	0.106662	32.0782	37.9626	32.5521	1.75519	0.0201869	0.188095	1.34173	0.0103701	0.12809	28.2157	34.2341	29.0076	3.30246	0.189077	0.739842	2.21748	0.126051	0.630295	28.0145	34.9214	27.9635
0.0001324	0.546188	2.13466538*	8.8902e-05	0.364123	1.81859125*	42.801	30.8114	28.1373	0.0185917	0.091552	0.540327	0.0124836	0.0610343	0.460323	35.6674	33.3881	30.1194	3.25462	0.0509348	1.16772	2.18536	0.0339563	0.994819	29.9557	27.9136	29.5407	5.31139	8.13554	1.57067	8.19280326*	1.64018	1.26084	28.1946	32.3418	29.666
2.18939	0.0383243	1.88079687*	3.37712	0.00772641	1.5098	26.3879	38.0953	28.4916	0.0680555	0.0380922	0.832531	0.104975	0.00767962	0.668308	31.3955	38.1041	29.6673	0.184625	44.5122351*	0.9089	0.284783	8.97394099*	0.729614	37.9187	29.414	30.1553	0.0689371	1.62066	1.68317	0.035194	1.21966	1.41183	25.1093	30.3655	28.7515
0.287675	0.873804	0.765744	0.146865	0.657597	0.6423	32.5063	29.7838	29.6612	0.0608577	0.182009	0.671692	0.0310692	0.136974	0.56341	34.7473	32.0471	29.8503	0.00675494	1.12905	0.543685	0.00344855	0.849685	0.456039	30.4896			2.25558			1.72546			34.5674	28.8926	28.525
0.692098			0.529438			30.0729			0.75028			0.573946			29.9565			0.518479			0.396624			27.868			0.588893			0.612946			28.3685
2.58159			2.68703			27.2852			0.176128			0.183322			31.1587			1.72355			1.79395			32.059			1.23322			0.976368			29.4173
0.879506			0.696328			29.628			0.142498			0.112819			32.2538			0.163099			0.12913			34.4718			0.649421			0.466813			29.1404
1.07309			0.771355			29.6198			0.0502898			0.036149			34.0351			0.037157			0.0267089			33.5411			2.37406			1.26349			30.3443
0.740391			0.39404			31.0225			0.13728			0.0730609			33.4536			0.1292			0.0687611			28.8932			0.139519			0.135431			29.3415
2.934			2.84804			27.3019			0.115211			0.111836			31.9724			0.973679			0.945152			37.505			9.85431001*			4.64186			31.6962
0.205144			0.0966328			33.2263			0.0119042			0.00560746			37.3334			0.0105694			0.00497871			28.5396			0.366124			0.389231			27.6403
0.867387			0.92213			28.7976			0.387445			0.411897			29.9603			1.03723			1.10269			30.244			2.22376			1.79199			30.0419
1.04419			0.841445			29.3294			0.624221			0.50302			30.0717			0.553964			0.446404			29.5849			1.60464			1.31142			28.2388
1.30181			1.06393			28.9706			0.598106			0.488814			30.0927			0.85042			0.695023												28.6689
