# Supplementary material for: Citicoline Modifies the Expression of Specific miRNAs Related to Cardioprotection in Patients with ST-Segment Elevation Myocardial Infarction Subjected to Coronary Angioplasty
Source: Pharmaceuticals (Basel). 2022 Jul 27;15(8):925. doi: 10.3390/ph15080925 (PMC9413952; doi:10.3390/ph15080925)
Supplement: Supplementary file 1 [file pharmaceuticals-15-00925-s001.zip › Table S2.xlsx]

## Sheet: AChE activity
AChE activity (mol/min/mg protein)
Healthy donors	AMI	Rep+Placebo	Rep+Citicoline
1e-07	2.2e-07	1.3e-07	3.9721e-07
3e-07	1.2e-07	7.5e-08	9.6787e-07
2e-07	2e-07	1.5e-07	1.8298e-07
1e-07	1e-07	1.36765e-07	9.1e-08
1e-07	1.2e-07	7.3e-08	1.5933e-07
4e-07	1.40941e-07
3e-07	3.09831e-07
4e-07	5.67541e-07
4e-07	3.63292e-07
3e-07	2.76247e-07

## Sheet: NTA analysis
Number of vesicles/mL
Healthy donors	AMI	Rep+Placebo	Rep+Citicoline
72918.7	1928313000	324329	867428
31670.7	1527489	627702	1514653
12747.5	2735551	86410.4	173676
1491805	666955	664728	187523
555108	333360	1071822
1505700	236330
2394217	2296480
	597536

## Sheet: Flow citometry
CD146+					CD45+					CD142+					CD36+
Healthy donors	AMI	Rep+Placebo	Rep+Citicoline		Healthy donors	AMI	Rep+Placebo	Rep+Citicoline		Healthy donors	AMI	Rep+Placebo	Rep+Citicoline		Healthy donors	AMI	Rep+Placebo	Rep+Citicoline
1.08	0.58	0.98	5.7		8.81	8.17	6.54	8.485		0.78	0.48	0.89	0.13		10.3	13.36	17.9	12.505
1.55	0.24	1.66	5.56		12.1	0.24	7.61	5.45		1.325	0.88	1.8	0.06		16.48	16.8	23.6	12.65
1.03	0.3	0.64	2.14		11.6	7.57	5.17	5.93		0.91	0.325	0.68	0.19		10.765	22.74	15.14	9.745
1.16	0.72	0.9	3.04		7.01	5.14	9.25	6.095		1.14	0.48	0.72	0.06		16.66	17.92	15.56	18.71
3.41	1.2	0.82	3.03		8.71	0.805	5.31	8.1		0.07	1.89	1.98	0.11		13.21	21.72	13.88	10.455
3.31	0.84	0.98	5.21		6.99	-1	2.88	4.845		0.24	0.58	0.44	0.06		17.85	17.12	7.5	8.75
3.52	1.14	0.28	1.18		6.17	4.2	1.63	7.675		0.41	1.02	0.38	0.18		14.53	17.9	14.28	8.685
2.36	0.8	0.56	3.65		6.425	6.67	2.07	6.975		0.29	0.42	0.38	0.03		13.27	10.905	22.96	11.57
	2.48		5.73		7.295	5.41		12.775			0.14		0.05			14.85		16.92
	2.88		14.52		6.005	6.66		10.065			0.19		0.16			9.99		31.63
	1.9		8.56		5.875	3.465					0.15					12.93
	3.43					6.145					0.13					12.59
	2.94					7.37					0.05					13.31
	2.95					5.655					0.12					13.71
	3.65					7.425					0.14					18.32
	2.44					8.435					0.09					10.79
						7.295
						6.185
						5.43

## Sheet: Werstern blot
Table S2. RAW DATA.
hnRNPA (Relative expression)					Cav-1 (Relative expression)					Cav-3 (Relative expression)
Healthy donors	AMI	Rep+Placebo	Rep+Citicoline		Healthy donors	AMI	Rep+Placebo	Rep+Citicoline		Healthy donors	AMI	Rep+Placebo	Rep+Citicoline
31.4	10.3	25.3	26.4		12.3	15.5	7.4	7.9		38.1	17	40	28.3
41.4	31.2	24.7	13.9		12	14.6	14.2			31.1	33.1	41.1	30.1
29.4	36.9	36.5	22.6		13.5	8.3	17.9			12.8	31.8	41.3	37.3
30.7	11.4	38.5	31.7		31.3	5*	5.2	4.1		35.4	34	25	30.9
21	40.8	37.6	28.1		34.2	10.9	6.5	2.4*		35	21.5	27.4
	27.6	36.7	40.6		13.8		2.8*	11.7		24.9	27.4	29.3	23.7
32.2	39.6	30.8	40.7		29.8	25.3	31.1	31.2		25.1	41.4	27.3	43.6
30.7	34.6	33.6	27.4		30.9	34.5	29.4	23.9		29.5	14.8	34.1	14.7
37.4	35.1	36.4	38.7		28.7	29.8	36.1	23.9		25	31.6	27.9	24.4

## Sheet: H9c2 cellular viability
Cellular viability (%FDA fluorescence)
None (H/R)	Healthy donors	AMI	Rep+Placebo	Rep+Citicoline
30.34	16.85	6.74	8.99	8.99
23.6	26.97	6.74	11.24	8.99
15.73	22.47	6.74	6.74	8.99
35.96	29.21	5.62	6.74	11.24
29.21	26.97	6.74	5.62	6.74
16.85	26.97	4.49	5.62	6.74
23.6	13.48	6.74	4.49	13.48
15.73	13.48	6.74	6.74	5.62
16.85	17.98	4.49	8.99	5.62
